# Supplementary material for: Optimization and comparison of different methods for RNA isolation for cDNA library construction from the reindeer lichen Cladonia rangiferina
Source: BMC Res Notes. 2009 Oct 5;2:204. doi: 10.1186/1756-0500-2-204 (PMC2762986; doi:10.1186/1756-0500-2-204)
Supplement: Additional file 1 — Cladonia rangiferina unigene sequences with a BLASTX match. The collated results from the Cladonia rangiferina unigene sequences having BLASTX matches against protein sequences in the NCBI NonRedundant protein sequence database exceeding the arbitrary expectation value of 1e-10. For each sequence is shown the NCBI accession and species of origin for the best matching sequence and the number of distinct plant, and fungal species (satisfying the 1e-10 expectation value threshold) matched. This can be used to identify tentative fungal and plant-specific sequences. The sequences flagged with a '*' appear fungal specific, while sequences flagged with the '†' have plant or algal sequence matches and no fungal matches, but may also match sequences of animal, protist or bacterial origin. [file 1756-0500-2-204-S1.XLS]

## Sheet: Sheet 1 - Table 1 - Table 1
	GenBank Accession	class	best NonRed HSP match	Match annotation	Match species	Distinct species	Plant	Fungi
	GH717694		gi|111056936|gb|EAT78056.1|	hypothetical protein	Phaeosphaeria nodorum	69	3	37
	GH717702	*	gi|111064639|gb|EAT85759.1|	hypothetical protein	Phaeosphaeria nodorum	1		1
	GH717704	*	gi|58267306|ref|XP_570809.1|	ras-related protein ypt3 (rab)	Cryptococcus neoformans	5		5
	GH717708	*	gi|154286330|ref|XP_001543960.1|	hypothetical protein	Ajellomyces capsulatus	31		31
	GH717709		gi|464715|sp|P33286|RS28_KLUMA	40S ribosomal protein S28	Kluyveromyces marxianus	161	13	35
	GH717710	*	gi|1705803|sp|P50325|CDA_MUCRO	Chitin deacetylase	Amylomyces rouxii	19		19
	GH717712	*	gi|58262868|ref|XP_568844.1|	hypothetical protein	Cryptococcus neoformans	2		2
	GH717714	†	gi|89257650|gb|ABD65137.1|	60S ribosomal protein L15	Brassica oleracea	225	17	36
	GH717717	*	gi|58265200|ref|XP_569756.1|	cytoplasm protein	Cryptococcus neoformans	2		2
	GH717718		gi|111065029|gb|EAT86149.1|	hypothetical protein	Phaeosphaeria nodorum	58	3	28
	GH717720		gi|109829212|sp|P0C1J6|FKBP4_RHIOR	Peptidyl-prolyl cis-trans isomerase (PPIase)	Rhizopus oryzae	226	9	46
	GH717721		gi|149234597|ref|XP_001523178.1|	vacuolar ATP synthase subunit D	Lodderomyces elongisporus	110	5	34
	GH717722	*	gi|111070766|gb|EAT91886.1|	hypothetical protein	Phaeosphaeria nodorum	22		22
	GH717723	*	gi|83764508|dbj|BAE54652.1|	unnamed protein product	Aspergillus oryzae	14		14
	GH717725		gi|46136067|ref|XP_389725.1|	hypothetical protein	Gibberella zeae	32		29
	GH717726		gi|46124693|ref|XP_386900.1|	hypothetical protein	Gibberella zeae	111	7	41
	GH717729		gi|19075350|ref|NP_587850.1|	60S ribosomal protein L36	Schizosaccharomyces pombe	116	13	32
	GH717732		gi|50313334|gb|AAT74567.1|	guanine nucleotide binding protein beta subunit 2	shiitake mushroom	85		37
	GH717733		gi|50304397|ref|XP_452148.1|	unnamed protein product	Kluyveromyces lactis	87	5	29
	GH717735		gi|83953047|ref|ZP_00961769.1|	S-adenosyl-L-homocysteine hydrolase	Sulfitobacter sp.	290	28
	GH717736		gi|50555435|ref|XP_505126.1|	hypothetical protein	Yarrowia lipolytica	57		25
	GH717737		gi|2772940|gb|AAB96651.1|	putative cruciform DNA binding protein	Glomus versiforme	10		9
	GH717738		gi|119498289|ref|XP_001265902.1|	alkaline serine protease	Neosartorya fischeri	272	22	41
	GH717740		gi|11596253|gb|AAG38542.1|AF309805_7	glycyl tRNA synthetase	Pneumocystis carinii	274	5	36
	GH717747	†	gi|28948374|pdb|1IJ5|A	Chain A, Metal-Free Structure Of Multidomain Ef-Hand Protein	slime mold	5	3
	GH717749		gi|83771292|dbj|BAE61424.1|	unnamed protein product	Aspergillus oryzae	4		4
	GH717750		gi|149616982|ref|XP_001519193.1|	similar to dynein, light chain, LC8-type 2	platypus	107	7	27
	GH717752		gi|58262474|ref|XP_568647.1|	D-arabinono-1,4-lactone oxidase	Cryptococcus neoformans	40		6
	GH717755		gi|58262086|ref|XP_568453.1|	cytoplasm protein	Cryptococcus neoformans	144	13	45
	GH717757		gi|47826743|dbj|BAD20955.1|	beta-1,3-glucanase	Streptomyces sp.	29
	GH717758		gi|89898832|ref|YP_521303.1|	glutaredoxin	Rhodoferax ferrireducens	11	2
	GH717762	*	gi|50547259|ref|XP_501099.1|	hypothetical protein	Yarrowia lipolytica	1		1
	GH717765		gi|111065124|gb|EAT86244.1|	hypothetical protein	Phaeosphaeria nodorum	137	9	40
	GH717766		gi|115384266|ref|XP_001208680.1|	hypothetical protein	Aspergillus terreus	35	6	28
	GH717767		gi|119497409|ref|XP_001265463.1|	dienelactone hydrolase family protein	Neosartorya fischeri	39	5	32
	GH717768		gi|46138823|ref|XP_391102.1|	hypothetical protein	Gibberella zeae	29		11
	GH717769	†	gi|145346330|ref|XP_001417642.1|	Ribosomal protein L27, component of cytosolic 80S ribosome and 60S large subunit	Ostreococcus lucimarinus	155	12	36
	GH717770		gi|23394916|gb|AAN31640.1|AF484963_1	high mobility group protein 1	bloodfluke planorb	34		2
	GH717771	*	gi|58269864|ref|XP_572088.1|	12 kda heat shock protein	Cryptococcus neoformans	2		2
	GH717774		gi|148225867|ref|NP_001087660.1|	hypothetical protein	Xenopus laevis	188	16	35
	GH717778		gi|111062632|gb|EAT83752.1|	hypothetical protein	Phaeosphaeria nodorum	132	8	35
	GH717779		gi|71000467|ref|XP_754922.1|	40S ribosomal protein S4	Aspergillus fumigatus	186	13	39
	GH717781		gi|151579928|gb|ABS18356.1|	40S ribosomal protein S2	Artemia franciscana	1
	GH717782	*	gi|111062811|gb|EAT83931.1|	hypothetical protein	Phaeosphaeria nodorum	25		25
	GH717787		gi|111055533|gb|EAT76653.1|	hypothetical protein	Phaeosphaeria nodorum	163	12	36
	GH717792	*	gi|46109558|ref|XP_381837.1|	hypothetical protein	Gibberella zeae	2		2
	GH717795	*	gi|154704382|gb|EDO04121.1|	hypothetical protein	Sclerotinia sclerotiorum	15		15
	GH717797	*	gi|116501108|gb|EAU84003.1|	hypothetical protein	Coprinopsis cinerea	4		4
	GH717804		gi|19075639|ref|NP_588139.1|	60S ribosomal protein L23	Schizosaccharomyces pombe	170	13	37
	GH717805		gi|71013413|ref|XP_758587.1|	hypothetical protein	Ustilago maydis	184	14	43
	GH717806	*	gi|121714118|ref|XP_001274670.1|	RNA binding domain protein	Aspergillus clavatus	19		19
	GH717807		gi|58259389|ref|XP_567107.1|	60s ribosomal protein l27	Cryptococcus neoformans	140	12	35
	GH717816		gi|39590066|emb|CAE61064.1|	hypothetical protein	Caenorhabditis briggsae	2
	GH717818	*	gi|154697377|gb|EDN97115.1|	predicted protein	Sclerotinia sclerotiorum	1		1
	GH717820		gi|154694812|gb|EDN94550.1|	glutamine synthetase	Sclerotinia sclerotiorum	137	50	55
	GH717821	*	gi|71018401|ref|XP_759431.1|	hypothetical protein	Ustilago maydis	21		21
	GH717828		gi|116510045|gb|EAU92940.1|	hypothetical protein	Coprinopsis cinerea	61		38
	GH717829		gi|146418345|ref|XP_001485138.1|	hypothetical protein	Pichia guilliermondii	49	4	31
	GH717833		gi|126291674|ref|XP_001381201.1|	PREDICTED: hypothetical protein	gray short-tailed opossum	21
	GH717836	*	gi|111065053|gb|EAT86173.1|	predicted protein	Phaeosphaeria nodorum	32		32
	GH717838		gi|58269892|ref|XP_572102.1|	hypothetical protein	Cryptococcus neoformans	236	4	23
	GH717842		gi|151945897|gb|EDN64129.1|	ribosomal protein L36A	Saccharomyces cerevisiae	79	4	31
	GH717846		gi|58262772|ref|XP_568796.1|	cyclophilin A	Cryptococcus neoformans	149	7	53
	GH717849	†	gi|124360019|gb|ABN08035.1|	Histone H2A; Histone-fold	Medicago truncatula	110	19	6
	GH717850		gi|58266174|ref|XP_570243.1|	hypothetical protein	Cryptococcus neoformans	46		39
	GH717851		gi|115372265|ref|ZP_01459575.1|	NADP-dependent alcohol dehydrogenase c	Stigmatella aurantiaca	120	5	1
	GH717852	*	gi|154298876|ref|XP_001549859.1|	glucose-repressible gene protein	Botryotinia fuckeliana	14		14
	GH717854		gi|58269848|ref|XP_572080.1|	hypothetical protein	Cryptococcus neoformans	57		4
	GH717791/GH717790		gi|17553574|ref|NP_498082.1|	Temporarily Assigned Gene name family member	Caenorhabditis elegans	54		19
	GH717695/GH717772		gi|15825736|pdb|1H6Q|A	Chain A, Translationally Controlled Tumor-Associated Protein P23fyp	Schizosaccharomyces pombe	166	24	45
